# Supplementary material for: Caveats of Using Overexpression Approaches to Screen Cellular Host IFITM Proteins for Antiviral Activity
Source: Pathogens. 2023 Mar 27;12(4):519. doi: 10.3390/pathogens12040519 (PMC10145288; doi:10.3390/pathogens12040519)
Supplement: Supplementary file 1 [file pathogens-12-00519-s001.zip]

Archive with 1 entries (1 files):
- pathogens-2228601-supplementary.pdf
